# Supplementary material for: Digital Integration and Automated Assessment of Eye-Tracking and Emotional Response Data Using the BioSensory App to Maximize Packaging Label Analysis
Source: Sensors (Basel). 2021 Nov 17;21(22):7641. doi: 10.3390/s21227641 (PMC8622979; doi:10.3390/s21227641)
Supplement: Supplementary file 1 [file sensors-21-07641-s001.zip]

Archive with 1 entries (1 files):
- sensors-1446854-supplementary.pdf
